# Supplementary material for: Isolation and identification of mycorrhizal helper bacteria of Vaccinium uliginosum and their interaction with mycorrhizal fungi
Source: Front Microbiol. 2023 Apr 18;14:1180319. doi: 10.3389/fmicb.2023.1180319 (PMC10151510; doi:10.3389/fmicb.2023.1180319)
Supplement: Supplementary file 2 [file Table_2.XLSX]

## Sheet: meta_MS2
Supplementary Table 2 Determination of O. maius 143 mycelial exudates
ID	name	mz	rt	exact_mass	ppm	formula	KEGG	type	library	identify.pvalue	Superpathway	class	sub_class	MS1	MS2	MS3
M130T142	(2E)-Decenoyl-ACP	130.086	141.576	129.079	0.957395	C6H11NO2	C03969	[M+H]+	BioDeepDB	0.00181819	Amino acid	Carboxylic acids and derivatives	Amino acids, peptides, and analogues	9.37354e+06	1.39797e+07	1.65025e+07
M146T99	(2R,5S)-2,5-Diaminohexanoate	146.117	99.2254	146.106	0.502903	C6H14N2O2	C05161	[M]+	BioDeepDB	0.00133959	Amino acid	NULL	NULL	1.66826e+07	1.53566e+07	1.79017e+07
M163T727	(R,S)-Nicotine	163.121	726.871	162.116	9.94073	C10H14N2	C16150	[M+H]+	mzCloud	5.82206e-06	Cofactors and Vitamins	Endogenous Metabolites; Therapeutics/Prescription Drugs	NULL	2.43229e+08	1.33787e+08	1.98641e+08
M136T652_2	(R)-Amphetamine	136.112	651.866	135.105	3.20575	C9H13N	C07514	[M+H]+	GNPS	4.78363e-09	Unknow	Benzene and substituted derivatives	Phenethylamines	1.7543e+07	1.8264e+07	3.28676e+07
M170T431	1-Methylhistidine	170.095	430.626	169.085	15.0593	C7H11N3O2	C01152	[M+H]+	BioDeepDB	0.000142517	Amino acid	Carboxylic acids and derivatives	Amino acids, peptides, and analogues	3.70409e+07	2.84692e+07	3.23729e+07
M127T294	1,2,3-Trihydroxybenzene	127.039	293.654	126.032	0.000895031	C6H6O3	C01108	[M+H]+	BioDeepDB	0.000208183	Xenobiotics	Benzene and substituted derivatives	Phenols and derivatives	4.8632e+07	6.79704e+07	1.02201e+07
M134T154	1,3-Dihydro-(2H)-indol-2-one	134.06	154.137	133.053	1.79254	C8H7NO	C12312	[M+H]+	BioDeepDB	0.0123842	Unknow	Indoles and derivatives	Indolines	7.39058e+07	1.06877e+08	4.24101e+07
M271T828	16-Hydroxy hexadecanoic acid	271.225	827.827	272.235	12.0578	C16H32O3	C18218	[M-H]-	BioDeepDB	1.1214e-08	Lipid	Fatty Acyls	Fatty acids and conjugates	4.83545e+07	4.02783e+07	5.54539e+07
M167T509	2-Acetamidoethylphosphonate	167.033	508.913	167.035	5.44328	C4H10NO4P	C21403	[M]+	BioDeepDB	0.0429831	Amino acid	NULL	NULL	1.59476e+07	1.22354e+07	1.14656e+07
M146T141	2-Amino-5-oxohexanoate	146.081	140.956	145.074	1.04334	C6H11NO3	C05825	[M+H]+	MetaDNA	0.00838808	Amino acid	Carboxylic acids and derivatives	Amines	9.93392e+06	1.06813e+07	6.59851e+06
M137T108	2-Aminobenzoic acid	137.046	108.353	137.048	14.2812	C7H7NO2	C00108	[M]+	BioDeepDB	6.06995e-08	Amino acid	Benzene and substituted derivatives	Benzoic acids and derivatives	3.43632e+07	2.96859e+07	1.59123e+07
M114T155	2-Heptanone	114.073	155.379	114.105	4.66595	C7H14O	C08380	[M]+	BioDeepDB	2.63376e-07	Lipid	Organooxygen compounds	Carbonyl compounds	4.62699e+07	9.01959e+07	1.43177e+07
M103T411	2-Ketobutyric acid	103.039	410.869	102.032	1.55001	C4H6O3	C00109	[M+H]+	BioDeepDB	1.33837e-18	Carbohydrate	Keto acids and derivatives	Short-chain keto acids and derivatives	4.44593e+06	5.43942e+06	1.03227e+07
M130T668	2-Ketohexanoic acid	130.065	667.63	130.063	1.21539	C6H10O3	C00902	[M]+	BioDeepDB	0.000210038	Lipid	Keto acids and derivatives	Medium-chain keto acids and derivatives	1.95105e+08	3.13345e+07	4.94849e+07
M154T583	2-Pyrocatechuic acid	154.041	583.135	154.027	3.69125	C7H6O4	C00196	[M]+	BioDeepDB	0.0478971	Xenobiotics	Benzene and substituted derivatives	Benzoic acids and derivatives	1.74324e+07	1.73106e+07	1.60885e+07
M155T474	2,3-Butanediol	154.989	474.314	154.012	8.4128	C4H10O2S2	C00265	[M+H]+	BioDeepDB	0.000867269	Xenobiotics	Organooxygen compounds	Alcohols and polyols	1.25924e+08	1.29784e+08	2.34519e+08
M145T835	3-Hydroxymethylglutaric acid	144.982	834.819	162.053	4.39967	C6H10O5	C03761	[M+H-H2O]+	BioDeepDB	9.17222e-16	Lipid	Fatty Acyls	Fatty acids and conjugates	2.98868e+08	1.48731e+08	3.94673e+07
M150T99	3-Methyladenine	150.112	99.2254	149.07	1.26508	C6H7N5	C00913	[M+H]+	BioDeepDB	0.000460145	Nucleotide	Imidazopyrimidines	Purines and purine derivatives	1.93736e+07	8.42504e+07	7.59542e+07
M132T756	3-Methylindole	132.08	756.258	131.073	2.39258	C9H9N	C08313	[M+H]+	BioDeepDB	0.000366452	Amino acid	Indoles and derivatives	Indoles	1.91658e+07	8.46217e+07	1.29887e+07
M167T560	3,4-Dihydroxymandelic acid	167.035	559.985	184.037	0.804544	C8H8O5	C05580	[M+H-H2O]+	BioDeepDB	1.07974e-06	Amino acid	Phenols	Benzenediols	1.4606e+07	1.21991e+07	1.86318e+07
M161T289	4-Acetamido-2-aminobutanoic acid	161.096	288.989	160.085	24.9372	C6H12N2O3	C06442	[M+H]+	BioDeepDB	0.161943	Amino acid	Carboxylic acids and derivatives	Amino acids, peptides, and analogues	5.27899e+07	7.16669e+07	2.2933e+07
M147T565	4-Hydroxycinnamic acid	147.043	564.623	164.047	23.7332	C9H8O3	C00811	[M+H-H2O]+	BioDeepDB	0.00466961	Xenobiotics	Cinnamic acids and derivatives	Hydroxycinnamic acids and derivatives	9.39911e+06	9.54944e+06	8.74765e+06
M137T303	4-Hydroxyphenylacetaldehyde	137.06	302.985	136.052	0.894307	C8H8O2	C03765	[M+H]+	BioDeepDB	9.93983e-12	Amino acid	Benzene and substituted derivatives	Phenylacetaldehydes	3.17323e+07	7.7085e+06	4.75903e+07
M121T560	4-Hydroxystyrene	121.028	559.824	120.058	10.962	C8H8O	C05627	[M+H]+	BioDeepDB	2.18168e-06	Xenobiotics	Benzene and substituted derivatives	Styrenes	1.10785e+08	7.12149e+07	8.29561e+07
M121T291	4-Methylbenzaldehyde	121.065	291.308	120.058	1.90362	C8H8O	C06758	[M+H]+	BioDeepDB	3.99694e-06	Xenobiotics	Benzene and substituted derivatives	Benzoyl derivatives	3.16583e+07	3.60581e+07	8.80876e+07
M116T562	5-Aminopentanoate	116.071	562.221	117.079	8.00356	C5H11NO2	C00431	[M-H]-	mzCloud	0.442014	Amino acid	Carboxylic acids and derivatives	Amino acids, peptides, and analogues	1.51346e+06	7.33944e+06	2.73833e+06
M177T785	5-Hydroxyconiferaldehyde	177.055	785.475	194.058	23.1412	C10H10O4	C12204	[M+H-H2O]+	BioDeepDB	0.0699425	Unknow	NULL	NULL	9.2576e+06	1.14551e+07	9.00733e+06
M138T708	6-Hydroxynicotinic acid	138.02	707.713	139.027	0.102806	C6H5NO3	C01020	[M-H]-	MoNA	0.0635613	Cofactors and Vitamins	Pyridines and derivatives	Pyridinecarboxylic acids and derivatives	2.54286e+07	1.03599e+07	6.95619e+06
M85T103	Acetoacetic acid	85.0288	102.845	102.032	0.163607	C4H6O3	C00164	[M+H-H2O]+	BioDeepDB	4.67588e-07	Lipid	Keto acids and derivatives	Short-chain keto acids and derivatives	1.79982e+07	1.69594e+07	1.99388e+07
M163T664	Acetylcysteine	163.121	664.464	163.03	10.6468	C5H9NO3S	C06809	[M]+	BioDeepDB	1.33322e-07	Amino acid	Carboxylic acids and derivatives	Amino acids, peptides, and analogues	2.16603e+08	1.00468e+08	1.29625e+08
M140T754	Acetylphosphate	139.987	753.608	139.988	0.81666	C2H5O5P	C00227	[M]+	BioDeepDB	1.98619e-05	Carbohydrate	Organic phosphoric acids and derivatives	Phosphate esters	8.787e+07	2.01752e+08	1.79625e+08
M136T470	Adenine	136.023	469.618	135.054	0.692667	C5H5N5	C00147	[M+H]+	BioDeepDB	0.000960843	Nucleotide	Imidazopyrimidines	Purines and purine derivatives	9.19637e+07	1.4357e+08	1.17278e+08
M159T236	Allantoin	158.961	236.028	158.044	14.0358	C4H6N4O3	C01551	[M+H]+	BioDeepDB	5.01286e-08	Nucleotide	Azoles	Imidazoles	3.91763e+07	7.57965e+07	3.12114e+07
M130T624	Aminocaproic acid	130.087	623.708	131.095	0.132452	C6H13NO2	C02378	[M-H]-	BioDeepDB	0.0785101	Xenobiotics	Fatty Acyls	Fatty acids and conjugates	2.09064e+07	5.98238e+07	1.72233e+07
M145T752	Anabasine	144.983	752.064	162.116	1.71121	C10H14N2	C06180	[M+H-H2O]+	BioDeepDB	4.86507e-07	Xenobiotics	NULL	NULL	4.59765e+07	3.32831e+07	4.48837e+07
M187T537	Azelaic acid	187.097	537.024	188.105	1.77591	C9H16O4	C08261	[M-H]-	BioDeepDB	7.13843e-05	Lipid	Fatty Acyls	Fatty acids and conjugates	1.37379e+06	7.36507e+06	1.08848e+07
M89T727	beta-Alanine	89.0231	727.245	89.0477	0.637241	C3H7NO2	C00099	[M]-	BioDeepDB	0.000785562	Amino acid	Carboxylic acids and derivatives	Amino acids, peptides, and analogues	5.82204e+07	9.08205e+07	2.02417e+07
M536T761	beta-Carotene	536.163	761.303	536.438	1.19263	C40H56	C02094	[M]+	BioDeepDB	7.76804e-05	Lipid	NULL	NULL	2.35854e+06	1.41615e+07	6.60409e+06
M259T76	beta-D-Fructose 6-phosphate	259.023	76.2966	260.03	1.09502	C6H13O9P	C05345	[M-H]-	mzCloud	0.062878	Carbohydrate	Organooxygen compounds	Carbohydrates and carbohydrate conjugates	2.70082e+07	1.36254e+07	5.47206e+06
M232T371	Butyryl-L-carnitine	232.153	371.334	231.147	1.29033	C11H21NO4	C02862	[M+H]+	BioDeepDB	9.51145e-38	Lipid	NULL	NULL	2.59918e+07	8.31609e+06	1.06345e+07
M115T708	Caproic acid	114.934	708.27	116.084	9.60472	C6H12O2	C01585	[M-H]-	BioDeepDB	0.101115	Lipid	Fatty Acyls	Fatty acids and conjugates	6.53405e+06	9.96835e+06	2.70254e+06
M219T725	Capsidiol	219.174	725.495	236.178	0.000772801	C15H24O2	C09627	[M+H-H2O]+	BioDeepDB	0.00010549	Lipid	Prenol lipids	Sesquiterpenoids	1.01642e+07	5.71433e+07	2.67677e+07
M221T838	Caryophyllene alpha-oxide	221.19	837.98	220.183	1.79007	C15H24O	C16908	[M+H]+	BioDeepDB	3.25259e-12	Lipid	Prenol lipids	Sesquiterpenoids	1.22818e+07	2.07868e+07	8.02309e+06
M111T680_1	Catechol	111.042	679.994	110.037	19.5772	C6H6O2	C00090	[M+H]+	BioDeepDB	0.162834	Xenobiotics	NULL	NULL	3.29119e+07	8.9394e+06	9.70769e+06
M104T37	Choline	104.107	36.9124	104.108	1.87437	C5H14NO	C00114	[M]+	BioDeepDB	3.95672e-07	Lipid	Organonitrogen compounds	Quaternary ammonium salts	2.03329e+07	2.83638e+07	1.85907e+07
M132T200	cis-4-Hydroxy-L-proline	132.102	200.464	131.058	0.956378	C5H9NO3	C01015	[M+H]+	BioDeepDB	9.3413e-10	Amino acid	NULL	NULL	1.30548e+08	8.77603e+07	9.85642e+07
M113T665	Creatinine	112.985	665.44	113.059	9.0129	C4H7N3O	C00791	[M]-	BioDeepDB	1.44846e-15	Amino acid	Carboxylic acids and derivatives	Amino acids, peptides, and analogues	4.46308e+06	6.08767e+06	2.954e+07
M264T641	Cycloheximide	264.157	641.015	281.163	0.000804451	C15H23NO4	C06685	[M+H-H2O]+	BioDeepDB	0.00165525	Unknow	NULL	NULL	4.09401e+06	4.83109e+06	4.19865e+06
M111T252	Cytosine	111.044	251.606	111.043	8.5658	C4H5N3O	C00380	[M]+	BioDeepDB	2.49003e-07	Nucleotide	Diazines	Pyrimidines and pyrimidine derivatives	3.89435e+07	2.57351e+07	6.64328e+06
M128T371	D-1-Piperideine-2-carboxylic acid	128.07	371.334	127.063	1.83926	C6H9NO2	C04092	[M+H]+	BioDeepDB	0.00026671	Unknow	Pyridines and derivatives	Hydropyridines	2.57788e+07	2.81246e+07	2.66635e+07
M150T697	D-Arabinose	149.993	696.943	150.053	1.69103	C5H10O5	C00216	[M]-	BioDeepDB	3.01965e-09	Carbohydrate	NULL	NULL	2.19808e+06	5.00035e+06	1.2229e+07
M181T755	D-Fructose	181.014	755.227	180.063	0.561203	C6H12O6	C00095	[M+H]+	BioDeepDB	3.55223e-16	Carbohydrate	NULL	NULL	2.91646e+07	4.81398e+07	2.60105e+07
M137T182	d-Limonene	137.132	181.593	136.125	2.70487	C10H16	C06099	[M+H]+	BioDeepDB	1.21088e-06	Lipid	NULL	NULL	4.04223e+07	3.25789e+07	2.59488e+07
M153T736	D-Xylitol	153.127	736.399	152.069	2.19061	C5H12O5	C00379	[M+H]+	BioDeepDB	5.00092e-09	Carbohydrate	Organooxygen compounds	Carbohydrates and carbohydrate conjugates	4.49125e+06	1.86669e+07	2.12627e+07
M269T734	Dehydroepiandrosterone	269.212	733.769	288.209	0.371677	C19H28O2	C01227	[M-H2O-H]-	BioDeepDB	1.00258e-13	Lipid	Steroids and steroid derivatives	Androstane steroids	5.60567e+06	4.00461e+06	1.2949e+06
M128T468	Dihydrothymine	128.071	468.247	128.059	0.157799	C5H8N2O2	C00906	[M]+	BioDeepDB	2.93814e-05	Nucleotide	Diazines	Pyrimidines and pyrimidine derivatives	4.80498e+06	1.65639e+07	2.23269e+07
M113T720	Dihydrouracil	112.985	719.66	114.043	2.78036	C4H6N2O2	C00429	[M-H]-	BioDeepDB	4.23668e-07	Nucleotide	Diazines	Pyrimidines and pyrimidine derivatives	8.87569e+06	2.88871e+07	3.93987e+07
M95T426	Dimethyl sulfone	95.086	426.228	94.0089	2.08229	C2H6O2S	C11142	[M+H]+	BioDeepDB	0.0832379	Energy	Sulfonyls	Sulfones	1.75539e+07	2.80623e+07	5.68811e+06
M121T213	Dimethylsulfonioacetate	121.028	212.758	121.032	0.93971	C4H9O2S	C03392	[M]+	BioDeepDB	0.0698393	Unknow	NULL	NULL	6.96538e+07	9.05364e+07	7.71446e+07
M114T604	Epsilon-caprolactam	114.091	603.686	113.084	0.203916	C6H11NO	C06593	[M+H]+	BioDeepDB	0.00344483	Xenobiotics	Lactams	Caprolactams	2.57829e+07	4.98459e+07	3.06098e+07
M114T374	epsilon-Caprolactone	114.074	374.456	114.068	1.98746	C6H10O2	C01880	[M]+	BioDeepDB	0.00948166	Xenobiotics	Lactones	NULL	5.32938e+07	4.58575e+07	2.77557e+07
M441T793	Folic acid	441.252	792.552	441.14	0.575883	C19H19N7O6	C00504	[M]-	BioDeepDB	5.28543e-06	Cofactors and Vitamins	Carboxylic acids and derivatives	Amino acids, peptides, and analogues	5.95453e+06	9.53648e+06	2.29262e+07
M249T95	gamma-Glutamylcysteine	248.96	94.5214	250.062	0.879819	C8H14N2O5S	C00669	[M-H]-	BioDeepDB	3.6419e-17	Amino acid	Carboxylic acids and derivatives	Amino acids, peptides, and analogues	1.34295e+07	5.78435e+07	6.55969e+07
M137T635	Gamma-terpinene	137.133	634.698	136.125	2.84866	C10H16	C09900	[M+H]+	BioDeepDB	8.22962e-06	Lipid	Unsaturated hydrocarbons	Branched unsaturated hydrocarbons	1.68052e+07	2.07957e+07	1.23737e+07
M151T462	Geranic acid	151.111	461.898	168.115	24.2082	C10H16O2	C16461	[M+H-H2O]+	BioDeepDB	0.0563358	Lipid	Prenol lipids	Monoterpenoids	1.83996e+07	2.77792e+07	1.48042e+07
M132T65	Glutaric acid	131.974	65.3751	132.042	0.568751	C5H8O4	C00489	[M]+	BioDeepDB	8.97795e-12	Amino acid	Carboxylic acids and derivatives	Dicarboxylic acids and derivatives	4.17967e+07	4.18145e+07	6.20881e+07
M89T681	Glyceraldehyde	89.0231	681.204	90.0317	0.259197	C3H6O3	C02154	[M-H]-	BioDeepDB	0.00168971	Unknow	Organooxygen compounds	Carbohydrates and carbohydrate conjugates	3.16909e+07	4.78403e+07	2.06064e+08
M283T755	Guanosine	283.264	755.411	283.092	0.933505	C10H13N5O5	C00387	[M]-	BioDeepDB	6.31413e-07	Nucleotide	Purine nucleosides	NULL	1.21718e+07	2.7054e+06	8.62209e+06
M111T654	Hydroquinone	111.042	653.59	110.037	17.5063	C6H6O2	C00530	[M+H]+	BioDeepDB	0.0601191	Xenobiotics	Phenols	Benzenediols	2.65238e+07	9.4863e+06	8.49993e+06
M137T129	Hypoxanthine	137.045	128.699	136.038	3.80677	C5H4N4O	C00262	[M+H]+	BioDeepDB	3.52478e-09	Nucleotide	Imidazopyrimidines	Purines and purine derivatives	1.29201e+08	4.32805e+07	4.65728e+07
M161T719	Indole-3-carboxylic acid	161.045	718.921	161.048	18.678	C9H7NO2	C19837	[M]-	BioDeepDB	1.77293e-09	Amino acid	Indoles and derivatives	Indolecarboxylic acids and derivatives	8.795e+06	8.43928e+06	1.84719e+06
M202T755	Indolepyruvate	201.906	755.045	203.058	2.51249	C11H9NO3	C00331	[M-H]-	BioDeepDB	3.99946e-05	Amino acid	Indoles and derivatives	Indolyl carboxylic acids and derivatives	5.72126e+07	1.31229e+07	6.73456e+07
M124T495	Isonicotinic acid	124.04	495.139	123.032	0.0069379	C6H5NO2	C07446	[M+H]+	BioDeepDB	0.000821357	Xenobiotics	Pyridines and derivatives	Pyridinecarboxylic acids and derivatives	2.96315e+07	5.42707e+06	1.72122e+07
M139T346	Isophorone	139.112	346.459	138.105	0.350386	C9H14O	C14743	[M+H]+	mzCloud	0.00438145	Unknow	Carbonyl compounds	Ketones	1.21088e+07	7.07879e+07	3.63563e+07
M193T399	Isoscopoletin	193.049	398.591	192.042	1.05891	C10H8O4	C18079	[M+H]+	BioDeepDB	0.119746	Unknow	NULL	NULL	9.60856e+06	7.4079e+06	6.81366e+06
M102T416	Isovaleric acid	102.091	415.529	102.068	0.925556	C5H10O2	C08262	[M]+	BioDeepDB	1.04481e-14	Lipid	Fatty Acyls	Fatty acids and conjugates	1.23795e+07	3.14195e+06	1.37835e+07
M130T791	Ketoleucine	130.065	791.444	130.063	16.3534	C6H10O3	C00233	[M]+	BioDeepDB	0.0630899	Amino acid	Keto acids and derivatives	Short-chain keto acids and derivatives	8.3274e+06	4.07958e+07	3.94329e+07
M118T480	L-2,4-diaminobutyric acid	118.065	480.323	118.074	3.3419	C4H10N2O2	C03283	[M]+	BioDeepDB	4.38526e-05	Amino acid	Carboxylic acids and derivatives	Amino acids, peptides, and analogues	5.83381e+07	5.71263e+07	3.83653e+07
M88T562	L-Alanine	88.0393	562.468	89.0477	12.0682	C3H7NO2	C00041	[M-H]-	BioDeepDB	0.0529648	Amino acid	Carboxylic acids and derivatives	Amino acids, peptides, and analogues	3.2577e+06	2.21389e+06	2.61562e+06
M121T703	L-Cysteine	121.029	703.477	121.02	0.380937	C3H7NO2S	C00097	[M]+	BioDeepDB	0.332773	Amino acid	Carboxylic acids and derivatives	Amino acids, peptides, and analogues	2.23817e+07	1.0055e+08	1.02682e+08
M118T70	L-Homoserine	117.927	69.7772	119.058	1.84982	C4H9NO3	C00263	[M-H]-	BioDeepDB	0.0860768	Amino acid	Carboxylic acids and derivatives	Amino acids, peptides, and analogues	1.11756e+07	1.05216e+07	1.07231e+07
M181T690	L-Iditol	181.072	690.403	182.079	2.18785	C6H14O6	C01507	[M-H]-	BioDeepDB	8.42847e-05	Carbohydrate	Organooxygen compounds	Carbohydrates and carbohydrate conjugates	3.74613e+06	4.56965e+06	6.16102e+06
M89T176	L-Lactic acid	89.0229	175.934	90.0317	1.71985	C3H6O3	C00186	[M-H]-	BioDeepDB	0.00147668	Carbohydrate	Hydroxy acids and derivatives	Alpha hydroxy acids and derivatives	1.05371e+08	4.31831e+07	4.37027e+07
M166T341	L-Phenylalanine	166.087	340.631	165.079	4.28031	C9H11NO2	C00079	[M+H]+	BioDeepDB	1.04395e-13	Amino acid	NULL	NULL	1.57423e+08	9.87659e+07	8.62489e+07
M203T364	L-Tryptophan	203.083	364.36	204.09	0.110023	C11H12N2O2	C00078	[M-H]-	BioDeepDB	3.12281e-06	Amino acid	Indoles and derivatives	Indolyl carboxylic acids and derivatives	5.27554e+06	2.80723e+06	1.11647e+06
M116T689	L-Valine	116.035	688.514	117.079	22.1068	C5H11NO2	C00183	[M-H]-	BioDeepDB	0.073837	Amino acid	Carboxylic acids and derivatives	Amino acids, peptides, and analogues	6.60088e+06	1.72663e+06	8.56401e+06
M425T824	Lanosterin	425.257	823.542	426.386	2.45563	C30H50O	C01724	[M-H]-	BioDeepDB	4.96196e-05	Lipid	Prenol lipids	Triterpenoids	1.02701e+07	1.01232e+07	2.86975e+07
M109T778	m-Cresol	109.101	777.884	108.058	5.04698	C7H8O	C01467	[M+H]+	BioDeepDB	6.59648e-05	Xenobiotics	Phenols	Cresols	5.1034e+07	3.0804e+07	4.27699e+07
M151T406	Mandelic acid	151.039	405.683	152.047	1.71653	C8H8O3	C01984	[M-H]-	BioDeepDB	6.45792e-14	Xenobiotics	Benzene and substituted derivatives	NULL	4.4829e+06	5.73142e+06	2.04519e+07
M181T95	Mannitol	180.972	94.5214	182.079	0.0102608	C6H14O6	C00392	[M-H]-	BioDeepDB	1.76231e-06	Carbohydrate	Organooxygen compounds	Carbohydrates and carbohydrate conjugates	3.19547e+07	7.9541e+07	8.12024e+07
M223T767	Methyl jasmonate	223.134	766.661	224.141	0.703022	C13H20O3	C11512	[M-H]-	BioDeepDB	2.53531e-05	Lipid	Fatty Acyls	Lineolic acids and derivatives	7.61364e+06	7.55853e+06	8.27728e+06
M88T621	Methyl tert-butyl ether	88.0761	620.719	88.0888	0.467546	C5H12O	C11344	[M]+	BioDeepDB	2.09197e-13	Unknow	NULL	NULL	6.01111e+07	1.29353e+07	4.15118e+07
M179T795	Methylisoeugenol	179.106	795.325	178.099	0.0165314	C11H14O2	C10478	[M+H]+	BioDeepDB	0.00256043	Unknow	Benzene and substituted derivatives	Methoxybenzenes	1.77474e+07	3.62056e+06	1.34443e+07
M209T810	Myristoleic acid	209.19	810.345	226.193	19.1048	C14H26O2	C08322	[M+H-H2O]+	BioDeepDB	5.06322e-08	Lipid	Fatty Acyls	Fatty acids and conjugates	2.32551e+06	1.31676e+07	1.29458e+07
M217T141	N-a-Acetylcitrulline	217.105	140.579	217.106	4.97235	C8H15N3O4	C15532	[M]+	BioDeepDB	0.0150312	Amino acid	Carboxylic acids and derivatives	Amino acids, peptides, and analogues	6.54696e+07	1.03164e+08	6.65658e+07
M152T400	N-Methyltyramine	152.107	399.531	151.1	0.046597	C9H13NO	C02442	[M+H]+	BioDeepDB	0.0072451	Amino acid	Benzene and substituted derivatives	Phenethylamines	1.39836e+07	1.58276e+07	3.62098e+07
M123T419_1	Niacinamide	123.056	419.486	122.048	0.0660317	C6H6N2O	C00153	[M+H]+	BioDeepDB	0.0119711	Cofactors and Vitamins	Pyridines and derivatives	Pyridinecarboxylic acids and derivatives	3.79993e+06	1.91321e+07	1.25642e+07
M256T104	Nicotinate D-ribonucleoside	256.081	103.857	256.082	1.10038	C11H14NO6	C05841	[M]+	BioDeepDB	0.000548009	Cofactors and Vitamins	Organooxygen compounds	Carbohydrates and carbohydrate conjugates	4.98685e+06	1.23452e+07	1.42565e+07
M124T103	Nicotinic acid	124.039	103.1	123.032	0.00300189	C6H5NO2	C00253	[M+H]+	BioDeepDB	0.000374767	Cofactors and Vitamins	Pyridines and derivatives	Pyridinecarboxylic acids and derivatives	8.37998e+06	5.2392e+07	6.58256e+07
M403T775	Nobiletin	403.139	775.042	402.132	0.456784	C21H22O8	C10112	[M+H]+	BioDeepDB	4.0198e-09	Unknow	Flavonoids	O-methylated flavonoids	3.12233e+07	1.78884e+07	9.48584e+06
M170T59	Norepinephrine	169.976	58.5643	169.074	5.29218	C8H11NO3	C00547	[M+H]+	BioDeepDB	7.3569e-12	Amino acid	Phenols	Benzenediols	4.69377e+07	4.72705e+07	1.30218e+07
M204T127	O-Acetylcarnitine	204.123	127.062	204.124	2.04135	C9H18NO4	C02571	[M]+	mzCloud	0.0149923	Lipid	Fatty Acyls	Fatty acid esters	8.00593e+07	1.84399e+07	3.16534e+07
M142T66_1	O-Phosphoethanolamine	141.959	65.8531	141.019	1.07484	C2H8NO4P	C00346	[M+H]+	BioDeepDB	2.69195e-07	Lipid	Organic phosphoric acids and derivatives	Phosphate esters	4.66817e+07	1.75518e+08	1.79679e+08
M282T802	Oleic acid	282.278	801.88	282.256	0.030878	C18H34O2	C00712	[M]+	BioDeepDB	1.9761e-10	Lipid	Fatty Acyls	Fatty acids and conjugates	2.87153e+08	1.87649e+09	5.97096e+08
M159T309	Oxoadipic acid	158.977	309.461	160.037	0.976057	C6H8O5	C00322	[M-H]-	BioDeepDB	3.49366e-06	Amino acid	Keto acids and derivatives	Medium-chain keto acids and derivatives	1.14871e+08	7.50159e+07	8.70897e+07
M146T412	Oxoglutaric acid	146.06	411.78	146.022	1.70421	C5H6O5	C00026	[M]+	BioDeepDB	0.0102731	Carbohydrate	Keto acids and derivatives	Gamma-keto acids and derivatives	5.72577e+06	3.05278e+07	1.18798e+07
M151T161	p-Anisic acid	151.039	161.136	152.047	4.38958	C8H8O3	C02519	[M-H]-	MoNA	2.73859e-09	Xenobiotics	Benzene and substituted derivatives	Benzoic acids and derivatives	3.43434e+06	4.81337e+06	4.98055e+06
M255T705	Palmitic acid	255.232	704.59	256.24	0.632575	C16H32O2	C00249	[M-H]-	BioDeepDB	0.00260645	Lipid	Fatty Acyls	Fatty acids and conjugates	6.05243e+06	1.55345e+06	7.85702e+06
M218T151	Pantothenic acid	218.103	150.885	219.111	0.0521628	C9H17NO5	C00864	[M-H]-	BioDeepDB	2.30993e-05	Cofactors and Vitamins	Alcohols and polyols	Polyols	3.5741e+06	7.82544e+06	5.10865e+06
M158T816	Pelargonic acid	158.154	815.927	158.131	2.92639	C9H18O2	C01601	[M]+	BioDeepDB	0.000252293	Lipid	Fatty Acyls	Fatty acids and conjugates	2.96985e+06	1.01705e+07	1.92436e+07
M153T727	Perillyl alcohol	153.127	727.272	152.12	4.53883	C10H16O	C02452	[M+H]+	BioDeepDB	3.3727e-12	Lipid	Prenol lipids	Monoterpenoids	1.0103e+08	2.01887e+07	2.00908e+07
M133T688	Perillyl aldehyde	133.101	687.808	150.105	28.0143	C10H14O	C02576	[M+H-H2O]+	BioDeepDB	0.418341	Lipid	Prenol lipids	Monoterpenoids	1.30799e+07	1.20192e+07	1.87393e+07
M137T474	Phenyl acetate	137.132	473.678	136.052	0.025826	C8H8O2	C00548	[M+H]+	BioDeepDB	6.85119e-18	Unknow	NULL	NULL	1.68693e+07	4.59665e+07	1.34328e+07
M121T619_2	Phenylacetaldehyde	121.065	619.108	120.058	1.50872	C8H8O	C00601	[M+H]+	BioDeepDB	0.00158651	Amino acid	Benzene and substituted derivatives	Phenylacetaldehydes	1.41363e+07	1.90925e+07	2.14378e+07
M137T523	Phenylacetic acid	137.133	522.745	136.052	2.23698	C8H8O2	C07086	[M+H]+	BioDeepDB	4.89924e-15	Amino acid	Benzene and substituted derivatives	NULL	1.04981e+07	6.32371e+07	1.57735e+07
M121T584	Phenylethylamine	121.029	583.902	121.089	3.28103	C8H11N	C05332	[M]-	BioDeepDB	0.000406424	Amino acid	Benzene and substituted derivatives	Phenethylamines	8.91008e+06	7.33923e+06	1.95066e+06
M167T196	Phthalic acid	167.033	196.074	166.027	2.54249	C8H6O4	C01606	[M+H]+	MoNA	3.29656e-05	Xenobiotics	Benzene and substituted derivatives	Benzoic acids and derivatives	3.50297e+07	1.82185e+07	2.36604e+07
M130T323	Pyroglutamic acid	130.05	322.567	129.043	0.00304055	C5H7NO3	C01879	[M+H]+	BioDeepDB	0.000220003	Amino acid	Carboxylic acids and derivatives	Amino acids, peptides, and analogues	1.8632e+07	7.49755e+06	1.98219e+06
M164T589	Quinic acid	164.107	589.41	163.1	1.97633	C10H13NO	C06746	[M+H]+	MetaDNA	0.000767858	Unknow	Benzene and substituted derivatives	Carbonyl compounds	2.46795e+07	2.12758e+07	2.1097e+07
M285T772	Retinal	285.221	772.023	284.214	0.00135096	C20H28O	C00376	[M+H]+	BioDeepDB	0.000810595	Cofactors and Vitamins	NULL	NULL	3.8546e+06	7.55608e+06	3.22223e+06
M152T108	Ribitol	152.07	108.353	152.069	7.80401	C5H12O5	C00474	[M]+	BioDeepDB	0.07797	Carbohydrate	Organooxygen compounds	Carbohydrates and carbohydrate conjugates	8.67461e+07	1.14648e+08	3.13626e+07
M137T285	Salicylic acid	137.06	284.892	138.032	2.47697	C7H6O3	C00805	[M-H]-	BioDeepDB	3.05685e-17	Xenobiotics	Benzene and substituted derivatives	Benzoic acids and derivatives	1.23422e+06	3.53043e+06	193682
M415T803	Sodium deoxycholate	415.212	803.48	414.275	3.55049	C24H39O4. Na	C11171	[M+H]+	BioDeepDB	5.03039e-05	Unknow	NULL	NULL	1.46542e+09	1.32236e+09	1.81413e+09
M145T541	Spermidine	145.049	540.649	145.158	1.78386	C7H19N3	C00315	[M]+	BioDeepDB	0.00996567	Amino acid	Organonitrogen compounds	Amines	2.08442e+07	1.51596e+07	3.26024e+06
M117T726_2	Succinic acid	117.017	725.5	118.027	9.87215	C4H6O4	C00042	[M-H]-	BioDeepDB	0.00939989	Carbohydrate	Carboxylic acids and derivatives	Dicarboxylic acids and derivatives	4.81636e+08	2.94931e+08	3.97274e+08
M343T745	Sucrose	343.294	745.317	342.116	2.44075	C12H22O11	C00089	[M+H]+	BioDeepDB	3.78509e-05	Carbohydrate	Organooxygen compounds	Carbohydrates and carbohydrate conjugates	1.14144e+07	1.40992e+07	1.96562e+07
M373T829	Tangeritin	373.13	828.516	372.121	4.36785	C20H20O7	C10190	[M+H]+	BioDeepDB	2.13789e-06	Lipid	Flavonoids	O-methylated flavonoids	1.43545e+07	1.65696e+07	5.01438e+06
M124T87	Taurine	124.006	87.4261	125.015	0.650762	C2H7NO3S	C00245	[M-H]-	BioDeepDB	3.11075e-05	Amino acid	Organic sulfonic acids and derivatives	Organosulfonic acids and derivatives	3.59941e+07	2.22327e+07	6.74824e+06
M147T688	trans-Cinnamate	146.965	688.27	148.052	0.0536491	C9H8O2	C00423	[M-H]-	BioDeepDB	1.82107e-17	Amino acid	NULL	NULL	4.6508e+07	1.21524e+07	4.96331e+07
M298T775	Tridemorph	298.31	775.228	297.303	1.15972	C19H39NO	C11285	[M+H]+	mzCloud	5.63365e-08	Unknow	Oxazinanes	Morpholines	2.06961e+07	1.75852e+07	1.59211e+07
M102T772	Triethylamine	102.128	772.311	101.12	0.198519	C6H15N	C14691	[M+H]+	BioDeepDB	0.000252387	Unknow	Amines	Tertiary amines	2.64597e+07	4.81052e+06	2.33184e+07
M166T340	Tropate	166.05	340.469	166.063	0.990717	C9H10O3	C01456	[M]+	BioDeepDB	5.13747e-08	Unknow	Hydroxy acids and derivatives	Beta hydroxy acids and derivatives	5.75831e+06	8.19168e+06	5.28755e+06
M121T317	Tyrosol	121.065	317.055	138.068	2.62766	C8H10O2	C06044	[M+H-H2O]+	BioDeepDB	5.76563e-08	Amino acid	Phenols	Tyrosols and derivatives	2.62852e+07	8.54295e+07	4.33739e+07
M139T162	Urocanic acid	139.05	161.883	138.043	0.00295227	C6H6N2O2	C00785	[M+H]+	BioDeepDB	0.00106434	Amino acid	Azoles	Imidazoles	7.83962e+06	1.08687e+07	1.12793e+07
M193T753	Zingerone	193.086	752.946	194.094	7.45424	C11H14O3	C17497	[M-H]-	BioDeepDB	5.17157e-05	Unknow	Benzene and substituted derivatives	Phenols and derivatives	5.48377e+06	5.9535e+06	6.10429e+06
